# Supplementary material for: Integrative genomic analysis of N6-methyladenosine-single nucleotide polymorphisms (m6A-SNPs) associated with breast cancer
Source: Bioengineered. 2021 Jun 21;12(1):2389–97. doi: 10.1080/21655979.2021.1935406 (PMC8806828; doi:10.1080/21655979.2021.1935406)
Supplement: Supplemental Material [file KBIE_A_1935406_SM5246.zip]

Archive with 2 entries (1 files):
- supplementary/
- supplementary/Table S1.docx
